# Supplementary material for: DNA methylation in relation to gestational age and brain dysmaturation in preterm infants
Source: Brain Commun. 2022 Mar 8;4(2):fcac056. doi: 10.1093/braincomms/fcac056 (PMC8984700; doi:10.1093/braincomms/fcac056)
Supplement: fcac056_Supplementary_Data [file fcac056_supplementary_data.zip]

Archive with 8 entries (8 files):
- Revision 2-Decision Letter.pdf
- Supplementary_Material.docx
- Original Submission – Decision Letter.pdf
- Original Submission.pdf
- Original Submission-Authors Response.pdf
- Revision 1 – Decision Letter.pdf
- Revision 1 _Authors Response.pdf
- Revision 1.pdf
